# Supplementary material for: Interaction between [(η6-p-cym)M(H2O)3]2+ (MII = Ru, Os) or [(η5-Cp*)M(H2O)3]2+ (MIII = Rh, Ir) and Phosphonate Derivatives of Iminodiacetic Acid: A Solution Equilibrium and DFT Study
Source: Molecules. 2023 Feb 3;28(3):1477. doi: 10.3390/molecules28031477 (PMC9918899; doi:10.3390/molecules28031477)
Supplement: Supplementary file 1 [file molecules-28-01477-s001.zip]

Archive with 1 entries (1 files):
- molecules-2111507-supplementary.pdf
